# Supplementary material for: Impact of the Front-of-Pack Label Nutri-Score on the Nutritional Quality of Food Choices in a Quasi-Experimental Trial in Catering
Source: Nutrients. 2021 Dec 17;13(12):4530. doi: 10.3390/nu13124530 (PMC8706580; doi:10.3390/nu13124530)
Supplement: Supplementary file 1 [file nutrients-13-04530-s001.zip]

Archive with 1 entries (1 files):
- nutrients-1480781-supplementary.pdf
